# Supplementary material for: When Common Birds Became Rare: Historical Records Shed Light on Long-Term Responses of Bird Communities to Global Change in the Largest Wetland of France
Source: PLoS One. 2016 Nov 10;11(11):e0165542. doi: 10.1371/journal.pone.0165542 (PMC5104452; doi:10.1371/journal.pone.0165542)
Supplement: S1 Table — Abundance is given by a species commonness index coded by “0” if breeding was unknown at that time period, “1” if the species was rare, and “2” if the species was common. (XLS) [file pone.0165542.s003.xls]

## Sheet: Feuil1
English name	Scientific name	1830	1930	1950-59	1960-69	1970-79	1980-89	1990-99	2000-09	SSI	STI
Eurasian Sparrowhawk	Accipiter nisus	0	0	1	1	1	1	1	1	2.18282	11.9163
Great Reed Warbler	Acrocephalus arundinaceus	2	2	2	2	2	2	2	2	4.79583	13.8794
Moustached Warbler	Acrocephalus melanopogon	2	2	2	2	2	2	2	2	6.44205	16.574
Aquatic Warbler	Acrocephalus paludicola	1	0	0	0	0	0	0	0	3.71932	12.3618
Eurasian Reed Warbler	Acrocephalus scirpaceus	2	2	2	2	2	2	2	2	6.85565	13.1524
Common Sandpiper	Actitis hypoleucos	0	0	0	0	0	1	0	0	3.3541	11.2048
Long-tailed Tit	Aegithalos caudatus	0	1	1	1	1	1	1	1	2.10819	12.6608
Eurasian Skylark	Alauda arvensis	2	2	2	2	2	2	2	2	2.24918	12.1983
Common Kingfisher	Alcedo atthis	0	1	1	1	1	1	1	1	5.56776	13.5319
Red-legged Partridge	Alectoris rufa	2	2	2	2	1	1	1	1	6.85565	14.8075
Pintail	Anas acuta	0	1	1	0	0	0	0	0	2.69258	8.52735
Shoveler	Anas clypeata	1	1	1	0	0	0	0	0	3.12694	11.7556
Eurasian Teal	Anas crecca	1	1	1	1	1	0	0	1	4.82183	10.0713
Mallard	Anas platyrhynchos	2	2	2	2	2	2	2	2	3.33542	11.8111
Garganey	Anas querquedula	1	2	1	1	0	0	1	0	3.89444	12.3896
Gadwall	Anas strepera	0	1	2	0	1	1	1	1	4.28952	12.5159
Greylag Goose	Anser anser	0	0	0	0	0	0	1	1	2.52678	11.1956
Tawny Pipit	Anthus campestris	2	2	2	2	2	2	2	2	2.55704	14.429
Common Swift	Apus apus	2	2	2	2	2	2	2	2	3.33542	12.447
Great Egret	Ardea alba	0	0	0	0	0	0	1	2	3.80789	14.8916
Grey Heron	Ardea cinerea	2	0	0	1	2	2	2	2	1.88818	12.6944
Purple Heron	Ardea purpurea	2	2	2	2	2	2	2	2	3.52542	15.246
Squacco Heron	Ardeola ralloides	0	1	1	1	1	1	1	2	2.90593	15.9223
Long-eared Owl	Asio otus	0	0	1	1	1	1	1	1	1.91485	12.294
Little Owl	Athene noctua	2	2	2	2	2	1	1	1	2.44949	14.2083
Common Pochard	Aythya ferina	0	0	0	0	0	0	0	1	3.56571	12.4454
Tufted Duck	Aythya fuligula	1	0	0	0	0	0	0	0	4.7697	10.1386
Ferrugineous Duck	Aythya nyroca	0	0	0	0	0	1	0	1	4.14729	14.3405
Great Bittern	Botaurus stellaris	2	2	2	2	2	2	2	2	9.74679	13.1076
Eurasian Eagle-Owl	Bubo bubo	0	0	0	0	0	0	0	1	1.77951	11.8718
Western Cattle Egret	Bubulcus ibis	0	0	0	1	2	2	2	2	2.88675	18.2107
Eurasian Stone-curlew	Burhinus oedicnemus	2	2	2	1	1	1	1	1	2.57204	15.8668
Common Buzzard	Buteo buteo	1	0	0	0	0	0	1	1	3.33542	12.6974
Greater Short-toed Lark	Calandrella brachydactyla	2	2	2	2	2	1	1	0	4.66369	16.28
European Nightjar	Caprimulgus europaeus	1	1	0	0	0	0	0	0	2.64575	13.1103
European Goldfinch	Carduelis carduelis	2	2	2	2	2	2	2	2	2.94958	13.4542
Short-toed Treecreeper	Certhia brachydactyla	1	1	2	2	2	2	1	1	2.33809	13.8973
Cetti's Warbler	Cettia cetti	2	2	2	2	2	2	2	2	3.85141	15.9492
Kentish Plover	Charadrius alexandrinus	2	2	2	2	2	2	2	2	2.61406	16.3072
Little Ringed Plover	Charadrius dubius	1	0	0	1	1	1	1	1	3.58569	12.7729
Common Ringed Plover	Charadrius hiaticula	1	0	1	0	0	0	0	0	2.64575	8.22146
Whiskered Tern	Chlidonias hybrida	1	1	2	1	1	1	0	1	5.47723	14.8788
Black Tern	Chlidonias niger	2	2	1	0	0	1	0	0	3.58569	13.0082
European Greenfinch	Chloris chloris	2	2	2	2	2	2	2	2	2.94958	12.6006
Slender-billed Gull	Chroicocephalus genei	1	0	1	1	1	2	2	2	3.31662	17.4584
Black-headed Gull	Chroicocephalus ridibundus	1	2	2	2	2	2	2	2	2	11.068
White Stork	Ciconia ciconia	0	0	0	0	1	1	1	1	2.39444	13.611
Short-toed Snake Eagle	Circaetus gallicus	0	0	0	0	0	0	0	1	1.91485	14.6544
Marsh Harrier	Circus aeruginosus	2	2	2	2	2	2	2	1	2.14735	13.2259
Hen Harrier	Circus cyaneus	1	0	0	0	0	0	0	0	3.3541	10.6284
Montagu's Harrier	Circus pygargus	0	1	2	2	1	1	0	0	2.16025	13.6904
Zitting Cisticola	Cisticola juncidis	2	2	2	2	2	2	2	2	2.7469	16.8491
Great Spotted Cuckoo	Clamator glandarius	0	0	0	1	1	1	1	1	3.97492	16.706
Hawfinch	Coccothraustes coccothraustes	0	0	1	0	0	0	0	0	2.55704	12.9763
Western Jackdaw	Coloeus monedula	0	0	2	2	2	2	2	2	2.46403	12.9582
Common Wood Pigeon	Columba palumbus	0	0	0	0	1	1	2	2	2.18282	12.2214
European Roller	Coracias garrulus	1	2	2	1	1	1	2	2	2.29492	14.817
Carrion Crow	Corvus corone	0	1	1	1	1	2	2	2	2.7961	12.1294
Rook	Corvus frugilegus	0	0	0	0	0	0	0	1	3.31662	12.7341
Common Quail	Coturnix coturnix	2	2	1	1	1	1	1	1	3.60555	13.6003
Common Cuckoo	Cuculus canorus	2	2	2	2	2	2	2	2	1.65552	12.1394
Blue Tit	Cyanistes caeruleus	1	1	1	1	1	1	1	1	1.94235	12.7367
Mute Swan	Cygnus olor	0	0	0	0	0	1	1	2	2.62996	12.19
House Martin	Delichon urbicum	2	2	2	2	2	2	2	2	3.19722	12.3471
Great Spotted Woodpecker	Dendrocopos major	0	0	1	1	1	1	1	1	2.23607	12.1154
Lesser Spotted Woodpecker	Dendrocopos minor	0	0	1	1	1	1	1	1	4.26615	11.551
Little Egret	Egretta garzetta	1	2	2	2	2	2	2	2	2.3094	15.917
Western Reef Egret	Egretta gularis	0	0	0	0	0	0	1	1
Corn Bunting	Emberiza calandra	2	2	2	2	2	1	1	2	2.98329	14.2314
Cirl Bunting	Emberiza cirlus	1	1	0	0	0	0	0	1	2.7634	15.0545
Ortolan Bunting	Emberiza hortulana	2	2	0	0	0	0	0	0	2.01311	12.7263
Reed Bunting	Emberiza schoeniclus	2	2	2	2	2	1	1	1	3.62531	11.2704
European Robin	Erithacus rubecula	0	0	0	1	1	1	1	1	1.96396	11.9984
Lesser Kestrel	Falco naummani	0	0	1	1	0	0	0	0	4.14729	16.7317
Eurasian Hobby	Falco subbuteo	0	1	1	1	1	1	1	1	2.22288	12.6788
Common Kestrel	Falco tinnunculus	2	2	2	2	2	2	2	1	1.97605	12.4264
Pied Flycatcher	Ficedula hypoleuca	1	1	0	0	0	0	0	0	3.62531	10.4275
Common Chaffinch	Fringilla coelebs	2	2	1	1	1	1	1	0	2.27761	12.2952
Eurasian Coot	Fulica atra	2	2	2	2	2	2	2	2	4.79583	12.9625
Crested Lark	Galerida cristata	2	2	2	2	2	1	1	2	2.22288	14.4982
Common Snipe	Gallinago gallinago	1	0	0	0	0	0	1	0	4.3359	10.267
Common Moorhen	Gallinula chloropus	1	2	2	2	2	2	2	2	4.82183	13.3437
Eurasian Jay	Garrulus glandarius	0	1	1	1	1	1	1	1	3.10913	12.4668
Gull-billed Tern	Gelochelidon nilotica	1	1	2	2	2	2	2	1	2.84605	17.043
Black-winged Pratincole	Glareola nordmanni	0	0	0	0	1	0	0	1	3.79473	15.2277
Collared Pratincole	Glareola pratincola	2	1	1	1	1	1	1	1	3.62859	17.4814
Eurasian Oystercatcher	Haematopus ostralegus	2	1	1	1	1	1	1	1	2.09008	10.474
Black-winged Stilt	Himantopus himantopus	1	2	2	2	2	2	2	2	3.07318	16.2911
Melodious Warbler	Hippolais polyglotta	2	2	2	2	2	2	2	2	3.09121	14.8356
Barn Swallow	Hirundo rustica	2	2	2	2	2	2	2	2	3.14466	12.4305
Caspian Tern	Hydroprogne caspia	0	0	0	0	0	0	0	1	3.78594	10.2516
Mediterranean Gull	Ichthyaetus melanocephalus	0	0	0	1	1	2	2	2	2.91548	13.9748
Little Bittern	Ixobrychus minutus	2	2	2	1	1	1	1	2	6.81909	14.2935
Eurasian Wryneck	Jynx torquilla	0	1	0	0	0	0	0	0	3.16228	11.8813
Red-backed Shrike	Lanius collurio	1	1	0	0	0	0	1	0	2.13985	12.6239
Southern Grey Shrike	Lanius meridionalis	2	2	1	1	1	1	1	0	2.90593	15.8754
Lesser Grey Shrike	Lanius minor	2	2	1	1	1	1	1	0	3.2596	14.8453
Woodchat Shrike	Lanius senator	2	2	1	0	1	0	0	0	2.42015	15.8754
Yellow-legged Gull	Larus michahellis	1	1	2	2	2	2	2	2	2.7634	16.193
Black-tailed Godwit	Limosa limosa	0	0	0	0	0	1	0	0	4.71699	12.0468
Common Linnet	Linaria cannabina	2	2	1	1	1	1	1	1	2.18282	13.1604
Savi's Warbler	Locustella luscinioides	2	2	2	2	2	1	1	1	6.85565	13.5908
Woodlark	Lullula arborea	0	0	0	0	0	0	0	1	2.52678	13.472
Common Nightingale	Luscinia megarhynchos	2	2	2	2	2	2	2	2	2.26385	14.4949
Marbled Teal	Marmaronetta angustirostris	0	1	1	0	0	0	0	0	3.60555	18.8024
Calandra Lark	Melanocorypha calandra	2	1	0	0	0	0	1	0	4.47214	16.1242
European Bee-eater	Merops apiaster	1	1	2	2	2	2	2	2	3.29773	15.3796
Black Kite	Milvus migrans	0	0	1	2	2	2	2	2	2.52678	13.4666
White Wagtail	Motacilla alba	0	0	0	0	0	0	1	1	2.09008	11.9859
Yellow Wagtail	Motacilla flava	2	2	2	2	2	2	2	2	2.84445	12.137
Spotted Flycatcher	Muscicapa striata	2	1	1	1	1	1	1	0	1.69967	12.1492
Red-crested Pochard	Netta rufina	0	2	2	2	2	1	2	2	5.47723	14.5833
Eurasian Curlew	Numenius arquata	2	0	0	0	0	0	0	0	3.12694	10.0493
Black-crowned Night Heron	Nycticorax nycticorax	2	2	2	2	2	2	2	2	3.80789	15.1905
Black-eared Weather	Oenanthe hispanica	1	1	0	0	0	0	0	0	2.57611	16.6059
Northern Weathear	Oenanthe oenanthe	2	1	0	0	1	0	0	0	2.43487	11.6202
Golden Oriole	Oriolus oriolus	2	2	2	1	1	1	1	1	2.12132	13.4707
Eurasian Scops Owl	Otus scops	2	2	2	2	1	1	0	1	2.12132	15.4051
Osprey	Pandion haliaetus	0	0	0	0	1	0	0	0	3.89444	8.91938
Bearded Reedling	Panurus biarmicus	2	2	2	2	2	2	2	2	6.85565	13.878
Great Tit	Parus major	2	2	2	2	2	2	2	2	1.8	12.3437
House Sparrow	Passer domesticus	2	2	2	2	2	2	2	2	2.26385	12.2628
Tree Sparrow	Passer montanus	2	2	2	2	2	2	2	2	2.94958	13.0709
European Honey Buzzard	Pernis apivorus	0	0	0	0	1	0	0	1	4.82183	11.9608
Great Cormorant	Phalacrocorax carbo	0	0	0	0	0	0	1	1	3	12.4695
Ring-necked Pheasant	Phasianus colchicus	0	2	2	2	2	2	2	2		12.865
Greater Flamingo	Phoenicopterus roseus	2	1	2	2	2	2	2	2	3.33809	19.1058
Black Redstart	Phoenicurus ochruros	0	0	1	1	1	1	1	1	2.82843	13.2394
Common Redstart	Phoenicurus phoenicurus	0	0	0	0	1	1	0	0	1.89497	11.3098
Common Chiffchaff	Phylloscopus collybita	0	0	0	0	0	0	0	1	2.47848	11.9466
Wood Warbler	Phylloscopus sibilatrix	1	0	0	0	0	0	0	0	2.44949	11.3756
Eurasian Magpie	Pica pica	2	2	2	2	2	2	2	2	2.33809	12.1558
Green Woodpecker	Picus viridis	2	2	2	2	2	2	2	2	2.06474	12.9414
Eurasian Spoonbill	Platalea leucorodia	0	0	0	0	0	0	1	1	3.80789	15.2992
Glossy Ibis	Plegadis falcinellus	1	1	1	0	0	0	1	2	3.65148	16.1132
Great Crested Grebe	Podiceps cristatus	0	2	2	2	2	2	2	2	4.26615	12.6861
Black-necked Grebe	Podiceps nigricollis	2	1	0	0	0	1	0	1	6.85565	13.3391
Purple Swamphen	Porphyrion porphyrion	0	0	0	0	0	0	0	1	4.47214	18.071
Little Crake	Porzana parva	1	1	1	0	0	0	0	0	9.64365	13.5009
Spotted Crake	Porzana porzana	1	1	1	1	1	0	0	1	9.74679	12.4065
Baillon's Crake	Porzana pusilla	2	1	1	1	1	0	0	1	5.47723	15.3497
Water Rail	Rallus aquaticus	2	2	2	2	2	2	2	2	6.85565	13.3215
Pied Avocet	Recurvirostra avosetta	2	2	2	2	2	2	2	2	2.93258	14.5831
Eurasian Penduline Tit	Remiz pendulinus	2	2	2	1	1	1	1	0	6.85565	13.7399
Sand Martin	Riparia riparia	1	0	0	1	0	0	1	0	3.3541	11.9551
Whinchat	Saxicola rubetra	1	1	0	0	0	0	0	0	2.72336	11.299
European Stonechat	Saxicola torquatus	2	2	1	1	1	1	1	1	2.46403	13.9903
European Serin	Serinus serinus	1	1	1	1	1	1	1	1	2.02485	13.8814
Roseate Tern	Sterna dougallii	0	1	1	0	0	0	0	0	4.09878	12.7248
Common Tern	Sterna hirundo	2	2	2	2	2	2	2	2	2.2096	11.4396
Little Tern	Sternula albifrons	2	2	2	2	2	2	2	2	2.82843	13.6555
Eurasian Collared Dove	Streptopelia decaocto	0	0	0	0	1	1	2	2	2.44949	12.9162
European Turtle Dove	Streptopelia turtur	2	2	2	2	2	2	2	1	2.27761	13.7662
Tawny Owl	Strix aluco	0	0	1	1	1	1	1	1	1.94235	12.8739
Common Starling	Sturnus vulgaris	0	0	0	1	2	2	2	2	2.66145	11.8028
Blackcap	Sylvia atricapilla	0	2	2	2	2	2	2	2	2.09008	12.6192
Garden Warbler	Sylvia borin	2	1	1	0	0	0	0	0	2.29129	11.3163
Common Whitethroat	Sylvia communis	2	2	2	1	1	1	0	0	3.14466	12.6536
Spectacled Warbler	Sylvia conspicillata	2	2	2	2	2	2	2	2	4	16.9718
Lesser Whitethroat	Sylvia curruca	1	0	0	0	0	0	0	0	2.26385	11.6399
Western Orphean Warbler	Sylvia hortensis	2	1	0	0	0	0	0	0	3.09121	16.2234
Sardinian Warbler	Sylvia melanocephala	0	1	1	1	1	1	2	2	2.61406	16.9658
Little Grebe	Tachybaptus ruficollis	2	2	2	2	1	1	2	2	6.85565	13.4634
Common Shelduck	Tadorna tadorna	1	0	1	1	2	2	2	2	3.16228	12.0434
Little Bustard	Tetrax tetrax	0	2	1	1	1	1	1	1	4.24264	16.1633
Sandwich Tern	Thalasseus sandvicensis	2	0	1	2	2	2	2	2	3.56571	12.3093
Common Redshank	Tringa totanus	0	1	1	1	1	1	1	1	2.57204	11.0359
Eurasian Wren	Troglodytes troglodytes	0	0	0	0	0	1	1	1	1.67774	12.2368
Blackbird	Turdus merula	1	1	1	1	1	1	1	1	1.74312	12.5843
Mistle Thrush	Turdus viscivorus	2	1	1	0	0	0	0	0	2.55704	11.9147
Western Barn Owl	Tyto alba	2	2	2	2	2	2	2	1	2.51151	13.9906
Eurasian Hoopoe	Upupa epops	2	2	2	2	2	2	2	1	2.29129	14.1794
Northern Lapwing	Vanellus vanellus	2	2	2	1	1	1	1	1	4.26615	11.5326
