# Supplementary material for: When Common Birds Became Rare: Historical Records Shed Light on Long-Term Responses of Bird Communities to Global Change in the Largest Wetland of France
Source: PLoS One. 2016 Nov 10;11(11):e0165542. doi: 10.1371/journal.pone.0165542 (PMC5104452; doi:10.1371/journal.pone.0165542)
Supplement: S2 Table — Our classification is based on the European Bird Census Council (EBCC) classification for the Mediterranean region with an additional category (wetland) and additional species not assessed yet by the EBCC experts. (XLSX) [file pone.0165542.s004.xlsx]

## Sheet: Feuil1
English name	Scientific name	classification (European Bird Census Council)	classification used in this study
Eurasian Sparrowhawk	Accipiter nisus	forest	forest
Great Reed Warbler	Acrocephalus arundinaceus	other	wetland
Moustached Warbler	Acrocephalus melanopogon	other	wetland
Aquatic Warbler	Acrocephalus paludicola	not evaluated	wetland
Eurasian Reed Warbler	Acrocephalus scirpaceus	not evaluated	wetland
Common Sandpiper	Actitis hypoleucos	not evaluated	wetland
Long-tailed Tit	Aegithalos caudatus	forest	forest
Eurasian Skylark	Alauda arvensis	farmland	farmland
Common Kingfisher	Alcedo atthis	other	wetland
Red-legged Partridge	Alectoris rufa	farmland	farmland
Pintail	Anas acuta	other	wetland
Shoveler	Anas clypeata	other	wetland
Eurasian Teal	Anas crecca	not evaluated	wetland
Mallard	Anas platyrhynchos	other	wetland
Garganey	Anas querquedula	not evaluated	wetland
Gadwall	Anas strepera	not evaluated	wetland
Greylag Goose	Anser anser	not evaluated	wetland
Tawny Pipit	Anthus campestris	farmland	farmland
Common Swift	Apus apus	farmland	farmland
Great Egret	Ardea alba	not evaluated	wetland
Grey Heron	Ardea cinerea	other	wetland
Purple Heron	Ardea purpurea	not evaluated	wetland
Squacco Heron	Ardeola ralloides	not evaluated	wetland
Long-eared Owl	Asio otus	not evaluated	other
Little Owl	Athene noctua	not evaluated	farmland
Common Pochard	Aythya ferina	not evaluated	wetland
Tufted Duck	Aythya fuligula	not evaluated	wetland
Ferrugineous Duck	Aythya nyroca	not evaluated	wetland
Great Bittern	Botaurus stellaris	not evaluated	wetland
Eurasian Eagle-Owl	Bubo bubo	not evaluated	other
Western Cattle Egret	Bubulcus ibis	farmland	farmland
Eurasian Stone-curlew	Burhinus oedicnemus	farmland	farmland
Common Buzzard	Buteo buteo	other	other
Greater Short-toed Lark	Calandrella brachydactyla	farmland	farmland
European Nightjar	Caprimulgus europaeus	not evaluated	other
European Goldfinch	Carduelis carduelis	farmland	farmland
Short-toed Treecreeper	Certhia brachydactyla	forest	forest
Cetti's Warbler	Cettia cetti	farmland	farmland
Kentish Plover	Charadrius alexandrinus	not evaluated	wetland
Little Ringed Plover	Charadrius dubius	not evaluated	wetland
Common Ringed Plover	Charadrius hiaticula	not evaluated	wetland
Whiskered Tern	Chlidonias hybrida	not evaluated	wetland
Black Tern	Chlidonias niger	not evaluated	wetland
European Greenfinch	Chloris chloris	farmland	farmland
Slender-billed Gull	Chroicocephalus genei	not evaluated	wetland
Black-headed Gull	Chroicocephalus ridibundus	other	wetland
White Stork	Ciconia ciconia	farmland	farmland
Short-toed Snake Eagle	Circaetus gallicus	not evaluated	other
Marsh Harrier	Circus aeruginosus	other	wetland
Hen Harrier	Circus cyaneus	not evaluated	farmland
Montagu's Harrier	Circus pygargus	not evaluated	farmland
Zitting Cisticola	Cisticola juncidis	farmland	farmland
Great Spotted Cuckoo	Clamator glandarius	other	other
Hawfinch	Coccothraustes coccothraustes	forest	forest
Western Jackdaw	Coloeus monedula	farmland	farmland
Common Wood Pigeon	Columba palumbus	other	other
European Roller	Coracias garrulus	not evaluated	farmland
Carrion Crow	Corvus corone	farmland	farmland
Rook	Corvus frugilegus	not evaluated	farmland
Common Quail	Coturnix coturnix	not evaluated	farmland
Common Cuckoo	Cuculus canorus	other	other
Blue Tit	Cyanistes caeruleus	forest	forest
Mute Swan	Cygnus olor	other	wetland
House Martin	Delichon urbicum	farmland	farmland
Great Spotted Woodpecker	Dendrocopos major	forest	forest
Lesser Spotted Woodpecker	Dendrocopos minor	forest	forest
Little Egret	Egretta garzetta	other	wetland
Western Reef Egret	Egretta gularis	not evaluated	wetland
Corn Bunting	Emberiza calandra	farmland	farmland
Cirl Bunting	Emberiza cirlus	farmland	farmland
Ortolan Bunting	Emberiza hortulana	farmland	farmland
Reed Bunting	Emberiza schoeniclus	other	wetland
European Robin	Erithacus rubecula	forest	forest
Lesser Kestrel	Falco naummani	not evaluated	farmland
Eurasian Hobby	Falco subbuteo	not evaluated	other
Common Kestrel	Falco tinnunculus	farmland	farmland
Pied Flycatcher	Ficedula hypoleuca	forest	forest
Common Chaffinch	Fringilla coelebs	forest	forest
Eurasian Coot	Fulica atra	other	wetland
Crested Lark	Galerida cristata	farmland	farmland
Common Snipe	Gallinago gallinago	not evaluated	wetland
Common Moorhen	Gallinula chloropus	other	wetland
Eurasian Jay	Garrulus glandarius	forest	forest
Gull-billed Tern	Gelochelidon nilotica	not evaluated	wetland
Black-winged Pratincole	Glareola nordmanni	not evaluated	farmland
Collared Pratincole	Glareola pratincola	not evaluated	farmland
Eurasian Oystercatcher	Haematopus ostralegus	not evaluated	wetland
Black-winged Stilt	Himantopus himantopus	not evaluated	wetland
Melodious Warbler	Hippolais polyglotta	other	other
Barn Swallow	Hirundo rustica	farmland	farmland
Caspian Tern	Hydroprogne caspia	not evaluated	wetland
Mediterranean Gull	Ichthyaetus melanocephalus	not evaluated	wetland
Little Bittern	Ixobrychus minutus	not evaluated	wetland
Eurasian Wryneck	Jynx torquilla	other	other
Red-backed Shrike	Lanius collurio	farmland	farmland
Southern Grey Shrike	Lanius meridionalis	not evaluated	other
Lesser Grey Shrike	Lanius minor	farmland	farmland
Woodchat Shrike	Lanius senator	farmland	farmland
Yellow-legged Gull	Larus michahellis	not evaluated	wetland
Black-tailed Godwit	Limosa limosa	not evaluated	farmland
Common Linnet	Linaria cannabina	farmland	farmland
Savi's Warbler	Locustella luscinioides	not evaluated	wetland
Woodlark	Lullula arborea	farmland	farmland
Common Nightingale	Luscinia megarhynchos	farmland	farmland
Marbled Teal	Marmaronetta angustirostris	not evaluated	wetland
Calandra Lark	Melanocorypha calandra	farmland	farmland
European Bee-eater	Merops apiaster	farmland	farmland
Black Kite	Milvus migrans	not evaluated	other
White Wagtail	Motacilla alba	farmland	farmland
Yellow Wagtail	Motacilla flava	farmland	farmland
Spotted Flycatcher	Muscicapa striata	forest	forest
Red-crested Pochard	Netta rufina	not evaluated	wetland
Eurasian Curlew	Numenius arquata	other	wetland
Black-crowned Night Heron	Nycticorax nycticorax	not evaluated	wetland
Black-eared Weather	Oenanthe hispanica	farmland	farmland
Northern Weathear	Oenanthe oenanthe	farmland	farmland
Golden Oriole	Oriolus oriolus	other	forest
Eurasian Scops Owl	Otus scops	not evaluated	farmland
Osprey	Pandion haliaetus	not evaluated	wetland
Bearded Reedling	Panurus biarmicus	not evaluated	wetland
Great Tit	Parus major	other	other
House Sparrow	Passer domesticus	farmland	farmland
Tree Sparrow	Passer montanus	farmland	farmland
European Honey Buzzard	Pernis apivorus	not evaluated	forest
Great Cormorant	Phalacrocorax carbo	not evaluated	wetland
Ring-necked Pheasant	Phasianus colchicus	other	other
Greater Flamingo	Phoenicopterus roseus	not evaluated	wetland
Black Redstart	Phoenicurus ochruros	other	other
Common Redstart	Phoenicurus phoenicurus	other	other
Common Chiffchaff	Phylloscopus collybita	forest	forest
Wood Warbler	Phylloscopus sibilatrix	forest	forest
Eurasian Magpie	Pica pica	farmland	farmland
Green Woodpecker	Picus viridis	forest	forest
Eurasian Spoonbill	Platalea leucorodia	not evaluated	wetland
Glossy Ibis	Plegadis falcinellus	not evaluated	wetland
Great Crested Grebe	Podiceps cristatus	other	wetland
Black-necked Grebe	Podiceps nigricollis	not evaluated	wetland
Purple Swamphen	Porphyrion porphyrion	other	wetland
Little Crake	Porzana parva	not evaluated	wetland
Spotted Crake	Porzana porzana	not evaluated	wetland
Baillon's Crake	Porzana pusilla	not evaluated	wetland
Water Rail	Rallus aquaticus	not evaluated	wetland
Pied Avocet	Recurvirostra avosetta	not evaluated	wetland
Eurasian Penduline Tit	Remiz pendulinus	not evaluated	other
Sand Martin	Riparia riparia	not evaluated	wetland
Whinchat	Saxicola rubetra	other	other
European Stonechat	Saxicola torquatus	farmland	farmland
European Serin	Serinus serinus	farmland	farmland
Roseate Tern	Sterna dougallii	not evaluated	wetland
Common Tern	Sterna hirundo	not evaluated	wetland
Little Tern	Sternula albifrons	not evaluated	wetland
Eurasian Collared Dove	Streptopelia decaocto	other	other
European Turtle Dove	Streptopelia turtur	farmland	farmland
Tawny Owl	Strix aluco	not evaluated	forest
Common Starling	Sturnus vulgaris	farmland	farmland
Blackcap	Sylvia atricapilla	other	other
Garden Warbler	Sylvia borin	forest	forest
Common Whitethroat	Sylvia communis	other	other
Spectacled Warbler	Sylvia conspicillata	not evaluated	other
Lesser Whitethroat	Sylvia curruca	not evaluated	other
Western Orphean Warbler	Sylvia hortensis	other	other
Sardinian Warbler	Sylvia melanocephala	other	other
Little Grebe	Tachybaptus ruficollis	other	wetland
Common Shelduck	Tadorna tadorna	other	wetland
Little Bustard	Tetrax tetrax	not evaluated	farmland
Sandwich Tern	Thalasseus sandvicensis	not evaluated	wetland
Common Redshank	Tringa totanus	other	wetland
Eurasian Wren	Troglodytes troglodytes	forest	forest
Blackbird	Turdus merula	other	other
Mistle Thrush	Turdus viscivorus	forest	forest
Western Barn Owl	Tyto alba	not evaluated	farmland
Eurasian Hoopoe	Upupa epops	farmland	farmland
Northern Lapwing	Vanellus vanellus	farmland	farmland
